# Supplementary material for: Lignin Nanoparticles and Alginate Gel Beads: Preparation, Characterization and Removal of Methylene Blue
Source: Nanomaterials (Basel). 2022 Jan 5;12(1):176. doi: 10.3390/nano12010176 (PMC8746983; doi:10.3390/nano12010176)
Supplement: Supplementary file 1 [file nanomaterials-12-00176-s001.zip]

Archive with 1 entries (1 files):
- nanomaterials-1492442-supplementary.pdf
